# Supplementary material for: The Mediating Role of Dietary Inflammatory Index in the Association between Eating Breakfast and Obesity: A Cross-Sectional Study
Source: Nutrients. 2022 Oct 19;14(20):4378. doi: 10.3390/nu14204378 (PMC9608633; doi:10.3390/nu14204378)
Supplement: Supplementary file 1 [file nutrients-14-04378-s001.zip]

Archive with 1 entries (1 files):
- nutrients-1965846-supplementary.pdf
